# Supplementary material for: Adaptation of the Mitsunobu Reaction for Facile Synthesis of Dorsomorphin-Based Library
Source: Molecules. 2025 May 22;30(11):2258. doi: 10.3390/molecules30112258 (PMC12156883; doi:10.3390/molecules30112258)
Supplement: Supplementary file 1 [file molecules-30-02258-s001.zip]

Archive with 1 entries (1 files):
- molecules-3597065-supplementary.pdf
